# Supplementary material for: Coaching to Support Mental Health Apps: Exploratory Narrative Review
Source: JMIR Hum Factors. 2022 Mar 8;9(1):e28301. doi: 10.2196/28301 (PMC8941429; doi:10.2196/28301)
Supplement: Multimedia Appendix 1 [file humanfactors_v9i1e28301_app1.xlsx]

## Sheet: Sheet1
Author, Year of Publication	Code	Diagnosis	Training Specified	Mode of Contact	On Demand vs Scheduled	Clinical vs Nonclinical	Person	Time reported	Social or Coach	Engagement Metric	Compensation	Receive Phone	Remote Study
Watts et al, 2013	2021-01-03	MDD		emails, phone calls	scheduled, on demand	clinical	clinician	✓	Coach	Percent Completion			✓
Dagöö et al, 2014	1	Social anxiety disorder		phone call	scheduled	clinical	clinician	✓	Coach	Percent Completion			✓
Gustafson et al, 2014	2,3,4	Alcohol use disorder		Phone call, in app messaging	scheduled, on demand	clinical, nonclinical	clinician	✓	Coach	Number of Days		✓
Ly et al, 2014	2021-01-04	MDD		text, email	scheduled	clinical, nonclinical	clinician	✓	coach	Percent Completion			✓
Depp et al, 2015	1	Bipolar	✓	In person	scheduled	clinical	clinician	✓	coach	Percent Completion	✓	✓
Faurholt-Jepsen et al, 2015	3	Bipolar		text message, phone call, or email	On Demand	clinical	clinician		Coach	Number of Days		✓
Ly et al, 2015	1	MDD	✓	in person	scheduled	clinical	clinician		coach	Percent Completion
Moëll et al, 2015	1,2,3,4	ADHD	✓	in app messaging, phone calls	scheduled, on demand	clinical	clinician	✓	Coach	Percent Completion			✓
Ivanova et al, 2016	3	Social anxiety disorder/panic disorder		in app messaging, phone calls	on demand	clinical	clinician	✓	Coach	Number of Days			✓
Hildebrandt et al, 2017	1	Binge eating and bulimia	✓	in person	scheduled	clinical	clinician	✓	Coach			✓
Mantani et al, 2017	2	MDD		emails, phone calls	Scheduled	nonclinical	nonclinician		Coach	Percent Completion		✓
Ben-Zeev et al, 2018	1,2	severe mental illness		Phone call	scheduled	clinical, nonclinical	not specified		Coach	App logins	✓	✓
Boettcher et al, 2018	4	social anxiety disorder	✓	in app emails	on demand	nonclinical	peer		Social	Percent Completion	✓		✓
Bucci et al, 2018	2	early psychosis		phone call	scheduled	nonclinical	nonclinician		Coach	Percent Completion	✓	✓
Liang et al, 2018	1	substance use disorder		in person	Scheduled	clinical	clinician		coach	Number of Days	✓
Schlosser et al, 2018	3,4	schizophrenia		in app messaging, phone, facetime	on demand	clinical, nonclinical	clinician, peers		Coach, social	Retention or dropout rate	✓	✓	✓
Stolz et al, 2018	1,2,3,4	social anxiety disorder	✓	text messaging	scheduled, on demand	clinical, nonclinical	clinician		Coach	Retention or droupout rate			✓
Faurholt-Jepsen et al, 2019	3	bipolar		notification sent to study team	on demand	clinical	clinician		Coach			✓
Krzystanek et al, 2019	1	paranoid schizophrenia		teleconference	on demand, scheduled	clinical	clinician		Coach	Percent Completion		✓
Stiles-Shields et al, 2019	2	MDD	✓	phone or email	scheduled	nonclinical	clinician	✓	Coach		✓		✓
Teng et al, 2019	2,4	GAD		phone call, in person	on demand, scheduled	nonclinical	nonclinician	✓	Coach		✓
Enock et al, 2014	2	Social anxiety disorder		email	scheduled	nonclinical	not specified		Coach	Retention or droupout rate
Roepke et al, 2015	2,4	MDD		email, facebook	on demand, scheduled	nonclinical	peer, not specified		Coach, social	App logins			✓
Possemato et al, 2016	1,2	PTSD	✓	in person or phone call	scheduled	clinical and nonclinical	clinician		Coach	Retention or dropout rate	✓	✓
Mohr et a., 2017	2 3,4	Elevated symptoms of depression / anxiety	✓	Phone call, text	scheduled, on demand	clinical, nonclinical	not specified	✓	Coach	Percent Completion	✓		✓
Pfeiffer et al., 2017	3	Major Depressive Episode	✓	text	scheduled	clinical	clinician		Coach	Completion of surveys	✓		✓
scheduled, clinical =1
scheduled, nonclinical =2
on demand, clinical =3
on demand, nonclinical =4
